# Supplementary material for: EpicCapo: epitope prediction using combined information of amino acid pairwise contact potentials and HLA-peptide contact site information
Source: BMC Bioinformatics. 2012 Nov 24;13:313. doi: 10.1186/1471-2105-13-313 (PMC3548761; doi:10.1186/1471-2105-13-313)
Supplement: Additional file 3 — Features selected by EpicCapo+REF separated in each allele. The rank indicates importance of feature. [file 1471-2105-13-313-S3.xls]

## Sheet: Sheet1
Rank	Features selected
	A*0101	A*0201	A*0202	A*0203	A*0206	A*0301	A*1101	A*2402	A*2601	A*2902	A*3101	A*3301	A*6801	A*6802
1	Pos9AAPP20	Pos9AAPP26	Pos9AAPP14	Pos9AAPP25	Pos9AAPP22	Pos9AAPP28	Pos9AAPP11	Pos2AAPP6	Pos2AAPP14	Pos9AAPP5	Pos9AAPP28	Pos9AAPP28	Pos9AAPP14	Pos9AAPP26
2	Pos9AAPP11	Pos9AAPP28	Pos9AAPP28	Pos9AAPP26	Pos1AAPP26	Pos9AAPP14	Pos9AAPP28	Pos2AAPP31	Pos9AAPP14	Pos9AAPP20	Pos9AAPP14	Pos9AAPP14	Pos9AAPP28	Pos9AAPP22
3	Pos9AAPP33	Pos9AAPP14	Pos2AAPP28	Pos9AAPP19	Pos9AAPP19	Pos9AAPP11	Pos9AAPP14	Pos2AAPP28	Pos2AAPP28	Pos9AAPP33	Pos9AAPP20	Pos1AAPP14	Pos9AAPP20	Pos9AAPP39
4	Pos9AAPP28	Pos9AAPP11	Pos2AAPP14	Pos9AAPP31	Pos9AAPP26	Pos9AAPP33	Pos9AAPP26	Pos2AAPP24	Pos9AAPP28	Pos9AAPP9	Pos9AAPP33	Pos8AAPP28	Pos9AAPP26	Pos9AAPP24
5	Pos9AAPP14	Pos9AAPP24	Pos1AAPP28	Pos2AAPP9	Pos1AAPP28	Pos9AAPP20	Pos2AAPP26	Pos2AAPP5	Pos3AAPP28	Pos9AAPP8	Pos9AAPP11	Pos1AAPP28	Pos9AAPP33	Pos9AAPP11
6	Pos9AAPP24	Pos2AAPP9	Pos1AAPP14	Pos9AAPP14	Pos9AAPP11	Pos9AAPP26	Pos2AAPP14	Pos2AAPP14	Pos3AAPP14	Pos2AAPP33	Pos9AAPP26	Pos3AAPP14	Pos9AAPP11	Pos9AAPP14
7	Pos9AAPP26	Pos2AAPP31	Pos5AAPP14	Pos9AAPP9	Pos1AAPP11	Pos9AAPP24	Pos2AAPP28	Pos8AAPP28	Pos1AAPP14	Pos5AAPP5	Pos2AAPP28	Pos7AAPP14	Pos2AAPP14	Pos9AAPP28
8	Pos9AAPP1	Pos2AAPP14	Pos3AAPP14	Pos2AAPP31	Pos1AAPP14	Pos2AAPP14	Pos2AAPP11	Pos9AAPP14	Pos4AAPP14	Pos2AAPP20	Pos2AAPP26	Pos7AAPP28	Pos3AAPP28	Pos3AAPP14
9	Pos2AAPP1	Pos2AAPP26	Pos5AAPP28	Pos9AAPP28	Pos9AAPP39	Pos2AAPP26	Pos1AAPP28	Pos9AAPP28	Pos1AAPP28	Pos3AAPP9	Pos2AAPP14	Pos3AAPP28	Pos2AAPP26	Pos3AAPP28
10	Pos2AAPP24	Pos2AAPP28	Pos3AAPP28	Pos9AAPP24	Pos9AAPP14	Pos2AAPP28	Pos3AAPP14	Pos8AAPP24	Pos6AAPP28	Pos2AAPP5	Pos1AAPP20	Pos4AAPP28	Pos2AAPP28	Pos1AAPP33
11	Pos2AAPP28	Pos9AAPP9	Pos8AAPP14	Pos2AAPP29	Pos9AAPP24	Pos2AAPP24	Pos1AAPP14	Pos4AAPP5	Pos5AAPP28	Pos3AAPP8	Pos3AAPP14	Pos8AAPP14	Pos3AAPP14	Pos1AAPP14
12	Pos3AAPP24	Pos2AAPP11	Pos4AAPP28	Pos9AAPP11	Pos9AAPP25	Pos2AAPP11	Pos3AAPP28	Pos8AAPP14	Pos8AAPP28	Pos2AAPP9	Pos1AAPP28	Pos5AAPP14	Pos1AAPP33	Pos3AAPP24
13	Pos2AAPP33	Pos9AAPP31	Pos6AAPP28	Pos1AAPP33	Pos9AAPP28	Pos7AAPP28	Pos1AAPP26	Pos9AAPP24	Pos7AAPP28	Pos2AAPP8	Pos1AAPP33	Pos4AAPP14	Pos1AAPP20	Pos1AAPP11
14	Pos2AAPP14	Pos2AAPP24	Pos8AAPP28	Pos1AAPP28	Pos9AAPP27	Pos1AAPP28	Pos3AAPP26	Pos9AAPP31	Pos8AAPP14	Pos1AAPP5	Pos3AAPP26	Pos5AAPP28	Pos3AAPP11	Pos1AAPP20
15	Pos2AAPP20	Pos1AAPP28	Pos6AAPP14	Pos1AAPP24	Pos1AAPP9	Pos7AAPP14	Pos1AAPP11	Pos1AAPP28	Pos6AAPP14	Pos7AAPP8	Pos3AAPP28	Pos6AAPP14	Pos1AAPP11	Pos3AAPP1
16	Pos3AAPP28	Pos1AAPP26	Pos4AAPP14	Pos1AAPP26	Pos9AAPP38	Pos7AAPP26	Pos3AAPP11	Pos5AAPP5	Pos5AAPP14	Pos1AAPP8	Pos1AAPP14	Pos6AAPP28	Pos1AAPP28	Pos9AAPP9
17	Pos2AAPP11	Pos1AAPP14	Pos7AAPP14	Pos2AAPP3	Pos1AAPP1	Pos1AAPP26	Pos7AAPP28	Pos1AAPP14	Pos7AAPP14	Pos3AAPP5	Pos1AAPP11	Pos2AAPP14	Pos3AAPP26	Pos9AAPP1
18	Pos3AAPP14	Pos1AAPP9	Pos7AAPP28	Pos2AAPP14	Pos1AAPP24	Pos1AAPP14	Pos7AAPP26	Pos4AAPP6	Pos4AAPP28	Pos5AAPP9	Pos3AAPP33		Pos2AAPP11	Pos1AAPP24
19	Pos2AAPP26	Pos1AAPP11		Pos1AAPP14	Pos9AAPP34	Pos2AAPP20	Pos8AAPP14	Pos7AAPP31		Pos1AAPP20	Pos3AAPP20		Pos1AAPP14	Pos3AAPP39
20	Pos3AAPP1	Pos1AAPP24		Pos1AAPP11	Pos9AAPP1	Pos2AAPP33	Pos7AAPP11	Pos1AAPP24		Pos1AAPP33	Pos2AAPP11		Pos3AAPP33	Pos1AAPP28
21	Pos3AAPP11	Pos1AAPP31		Pos9AAPP3	Pos3AAPP24	Pos7AAPP11	Pos7AAPP14	Pos3AAPP5		Pos7AAPP5	Pos2AAPP33		Pos3AAPP20	Pos3AAPP22
22	Pos3AAPP33	Pos3AAPP11		Pos2AAPP28	Pos1AAPP19	Pos1AAPP20	Pos8AAPP28	Pos5AAPP6		Pos5AAPP8	Pos2AAPP20		Pos2AAPP20	Pos1AAPP1
23	Pos3AAPP20	Pos7AAPP24		Pos2AAPP26	Pos9AAPP18	Pos3AAPP14	Pos4AAPP14	Pos8AAPP5		Pos8AAPP8	Pos3AAPP11		Pos5AAPP33	Pos3AAPP11
24	Pos1AAPP14	Pos7AAPP26		Pos2AAPP11	Pos9AAPP13	Pos1AAPP33	Pos6AAPP28	Pos7AAPP6			Pos1AAPP26		Pos2AAPP33	Pos9AAPP33
25	Pos1AAPP11	Pos3AAPP14		Pos2AAPP25	Pos1AAPP22	Pos3AAPP28	Pos8AAPP26	Pos8AAPP31			Pos6AAPP28		Pos5AAPP28	Pos9AAPP20
26	Pos1AAPP28	Pos3AAPP9		Pos1AAPP19	Pos9AAPP21	Pos3AAPP26	Pos8AAPP11	Pos4AAPP24			Pos6AAPP14		Pos5AAPP14	Pos3AAPP9
27	Pos8AAPP24	Pos3AAPP31		Pos1AAPP9	Pos1AAPP31	Pos1AAPP11	Pos6AAPP14	Pos3AAPP31			Pos5AAPP11		Pos5AAPP20	Pos1AAPP9
28	Pos7AAPP20	Pos3AAPP24		Pos9AAPP29	Pos1AAPP38	Pos6AAPP11	Pos6AAPP26	Pos9AAPP6			Pos5AAPP14		Pos5AAPP11	Pos3AAPP26
29	Pos4AAPP26	Pos3AAPP28		Pos3AAPP14	Pos9AAPP31	Pos6AAPP14	Pos6AAPP11	Pos5AAPP28			Pos5AAPP26		Pos1AAPP26	Pos7AAPP1
30	Pos7AAPP33	Pos7AAPP28		Pos3AAPP28	Pos1AAPP25	Pos6AAPP28	Pos5AAPP11	Pos5AAPP31			Pos8AAPP28		Pos7AAPP33	Pos3AAPP20
31	Pos8AAPP26	Pos6AAPP28		Pos2AAPP33	Pos1AAPP39	Pos3AAPP24	Pos5AAPP28	Pos6AAPP14			Pos8AAPP33		Pos6AAPP11	Pos7AAPP14
32	Pos5AAPP26	Pos3AAPP26		Pos1AAPP31	Pos1AAPP27	Pos6AAPP26	Pos5AAPP14				Pos8AAPP20		Pos7AAPP20	Pos2AAPP22
33	Pos1AAPP1	Pos7AAPP14		Pos9AAPP33	Pos9AAPP9	Pos1AAPP24	Pos4AAPP28				Pos7AAPP26		Pos8AAPP33	Pos3AAPP33
34	Pos8AAPP28	Pos7AAPP11		Pos6AAPP28	Pos6AAPP39	Pos3AAPP33	Pos4AAPP11				Pos8AAPP14		Pos5AAPP26	Pos5AAPP24
35	Pos7AAPP14	Pos7AAPP31		Pos2AAPP24	Pos6AAPP18	Pos3AAPP20	Pos5AAPP26				Pos5AAPP28		Pos8AAPP28	Pos7AAPP20
36	Pos5AAPP28	Pos6AAPP14		Pos3AAPP11	Pos1AAPP18	Pos7AAPP24					Pos7AAPP33		Pos8AAPP20	Pos8AAPP24
37	Pos1AAPP20	Pos4AAPP14		Pos3AAPP24	Pos1AAPP13	Pos6AAPP24					Pos6AAPP33		Pos8AAPP14	Pos8AAPP1
38	Pos8AAPP11	Pos6AAPP24		Pos1AAPP25	Pos1AAPP21	Pos8AAPP14					Pos7AAPP14		Pos6AAPP33	Pos2AAPP20
39	Pos6AAPP26	Pos5AAPP9		Pos1AAPP3	Pos3AAPP39	Pos3AAPP11					Pos4AAPP20		Pos4AAPP33	Pos8AAPP26
40	Pos1AAPP24	Pos4AAPP31		Pos6AAPP11	Pos8AAPP1	Pos8AAPP28					Pos7AAPP20		Pos7AAPP14	Pos7AAPP28
41	Pos7AAPP28	Pos7AAPP9		Pos6AAPP3	Pos1AAPP3	Pos7AAPP20					Pos4AAPP26			Pos7AAPP33
42	Pos6AAPP1	Pos6AAPP26		Pos1AAPP29	Pos1AAPP34	Pos4AAPP14					Pos4AAPP33			Pos1AAPP22
43	Pos7AAPP11	Pos6AAPP11		Pos6AAPP14	Pos6AAPP24	Pos6AAPP20					Pos8AAPP26			Pos1AAPP39
44	Pos8AAPP14	Pos5AAPP14		Pos3AAPP33	Pos6AAPP38	Pos4AAPP24					Pos6AAPP20			Pos2AAPP33
45	Pos1AAPP33	Pos5AAPP28		Pos3AAPP19	Pos3AAPP14	Pos7AAPP33					Pos6AAPP11			Pos7AAPP9
46	Pos7AAPP1	Pos4AAPP11		Pos7AAPP14	Pos6AAPP13	Pos8AAPP20					Pos6AAPP26			Pos2AAPP26
47	Pos7AAPP26	Pos4AAPP26		Pos6AAPP24	Pos3AAPP11	Pos6AAPP33								Pos7AAPP24
48	Pos5AAPP24	Pos6AAPP31		Pos7AAPP3	Pos3AAPP28	Pos4AAPP20								Pos8AAPP28
49	Pos4AAPP28	Pos5AAPP11		Pos3AAPP26	Pos3AAPP13	Pos4AAPP26								Pos8AAPP39
50	Pos5AAPP14	Pos8AAPP14		Pos7AAPP28	Pos4AAPP1	Pos8AAPP24								Pos5AAPP14
51	Pos5AAPP11	Pos5AAPP31		Pos6AAPP31	Pos6AAPP28	Pos4AAPP28								Pos2AAPP39
52	Pos5AAPP1	Pos4AAPP9		Pos3AAPP9	Pos3AAPP38	Pos5AAPP20								Pos7AAPP11
53	Pos1AAPP26	Pos8AAPP26		Pos7AAPP29	Pos3AAPP26	Pos4AAPP33								Pos2AAPP24
54	Pos6AAPP20	Pos4AAPP24		Pos6AAPP26	Pos3AAPP9	Pos8AAPP33								Pos2AAPP14
55	Pos4AAPP33	Pos6AAPP9		Pos6AAPP33	Pos8AAPP27	Pos5AAPP11								Pos5AAPP33
56	Pos4AAPP14	Pos5AAPP24		Pos6AAPP19	Pos7AAPP26	Pos5AAPP26								Pos6AAPP14
57	Pos8AAPP1	Pos8AAPP28		Pos7AAPP31	Pos6AAPP21	Pos5AAPP14								Pos5AAPP28
58	Pos4AAPP24	Pos8AAPP31		Pos6AAPP25	Pos6AAPP11	Pos5AAPP24								Pos2AAPP9
59	Pos6AAPP33	Pos8AAPP24		Pos3AAPP29	Pos8AAPP39									Pos2AAPP28
60	Pos4AAPP11	Pos5AAPP26		Pos3AAPP3	Pos6AAPP34									Pos7AAPP39
61	Pos7AAPP24	Pos8AAPP11		Pos2AAPP19	Pos8AAPP26									Pos6AAPP11
62	Pos8AAPP20	Pos4AAPP28		Pos6AAPP29	Pos3AAPP34									Pos7AAPP26
63	Pos6AAPP11			Pos3AAPP31	Pos3AAPP22									Pos6AAPP28
64	Pos5AAPP20			Pos3AAPP25	Pos7AAPP22									Pos5AAPP39
65	Pos8AAPP33			Pos7AAPP24	Pos3AAPP19									Pos8AAPP11
66	Pos6AAPP14			Pos7AAPP33	Pos3AAPP18									Pos2AAPP11
67	Pos5AAPP33			Pos6AAPP9	Pos6AAPP3									Pos5AAPP26
68	Pos6AAPP28			Pos8AAPP19	Pos8AAPP14									Pos8AAPP14
69	Pos4AAPP20			Pos8AAPP28	Pos6AAPP14									Pos8AAPP22
70	Pos6AAPP24			Pos7AAPP25	Pos7AAPP24									Pos5AAPP1
71	Pos3AAPP26			Pos8AAPP14	Pos8AAPP24									Pos6AAPP39
72	Pos4AAPP1			Pos7AAPP11	Pos8AAPP38									Pos6AAPP24
73				Pos7AAPP26	Pos8AAPP11									Pos5AAPP22
74				Pos7AAPP19	Pos7AAPP19									Pos8AAPP33
75				Pos8AAPP29	Pos2AAPP9									Pos4AAPP14
76				Pos4AAPP29	Pos6AAPP26									Pos6AAPP20
77				Pos8AAPP25	Pos8AAPP28									Pos2AAPP1
78				Pos5AAPP33	Pos3AAPP3									Pos8AAPP20
79				Pos8AAPP33	Pos3AAPP27									Pos5AAPP20
80				Pos5AAPP3	Pos6AAPP31
81				Pos8AAPP31	Pos3AAPP21
82				Pos8AAPP9	Pos3AAPP1
83				Pos5AAPP25	Pos8AAPP18
84				Pos5AAPP31	Pos7AAPP27
85				Pos8AAPP24	Pos7AAPP38
86				Pos5AAPP14	Pos8AAPP21
87				Pos5AAPP24	Pos7AAPP39
88				Pos5AAPP28	Pos5AAPP9
89				Pos8AAPP26	Pos3AAPP31
90				Pos5AAPP19	Pos7AAPP1
91				Pos5AAPP29	Pos8AAPP31
92				Pos5AAPP26	Pos6AAPP1
93				Pos4AAPP31	Pos8AAPP22
94				Pos5AAPP9	Pos8AAPP25
95				Pos8AAPP11	Pos5AAPP28
96				Pos5AAPP11	Pos8AAPP13
97				Pos4AAPP25	Pos8AAPP19
98				Pos4AAPP24	Pos4AAPP31
99				Pos7AAPP9	Pos7AAPP3
100				Pos4AAPP26	Pos7AAPP13
101				Pos8AAPP3	Pos7AAPP28
102				Pos4AAPP19	Pos8AAPP34
103				Pos4AAPP14	Pos6AAPP22
104				Pos4AAPP11	Pos5AAPP24
105					Pos5AAPP38
106					Pos7AAPP14
107					Pos9AAPP3
108					Pos5AAPP13
109					Pos6AAPP9
110					Pos6AAPP19
111					Pos2AAPP25
112					Pos7AAPP25
113					Pos4AAPP14
114					Pos7AAPP11
115					Pos7AAPP9
116					Pos5AAPP3
117					Pos8AAPP3
118					Pos2AAPP22
119					Pos6AAPP25
120					Pos5AAPP39
121					Pos7AAPP21
122					Pos7AAPP18
123					Pos2AAPP39
124					Pos7AAPP31
125					Pos2AAPP26
126					Pos5AAPP14
127					Pos2AAPP27
128					Pos6AAPP27
129					Pos7AAPP34
130					Pos8AAPP9
131					Pos5AAPP34
132					Pos5AAPP18
133					Pos5AAPP27
134					Pos4AAPP11
135					Pos4AAPP25
136					Pos2AAPP14
137					Pos2AAPP19
138					Pos2AAPP11
139					Pos3AAPP25
140					Pos2AAPP18
141					Pos2AAPP21
